# Supplementary material for: SNP-Based Heritability of Osteochondrosis Dissecans in Hanoverian Warmblood Horses
Source: Animals (Basel). 2023 Apr 25;13(9):1462. doi: 10.3390/ani13091462 (PMC10177438; doi:10.3390/ani13091462)
Supplement: Supplementary file 1 [file animals-13-01462-s001.zip]

Archive with 1 entries (1 files):
- animals-2283989-supplementary.pdf
